# Supplementary material for: An evaluation of clinical treatment of convergence insufficiency for children with reading difficulties
Source: BMC Ophthalmol. 2011 Aug 11;11:21. doi: 10.1186/1471-2415-11-21 (PMC3164602; doi:10.1186/1471-2415-11-21)
Supplement: Additional file 1 — Raw data. Additional file 1 contains all the raw data from the study. [file 1471-2415-11-21-S1.XLS]

## Sheet: Table1
Case number (key number)	Age of the subject	Gender of the subject	Refractive error OD sph	Refractive error OS sph	Refractive error OD cyl	Refractive error OS cyl	Visual acuity distance OD	Visual acuity distance OS	Visual acuity distance OU	Cover test distance (prismen, visit 1)	Cover test distance (prismen, visit 2)	Cover test near (prismen, visit 1)	Cover test near (prismen, visit 2)	AC/A (visit 1)	AC/A (visit 2)	Color visual diseases (1=yes, 0=no)	Contrast test LEA symbol (%black/white)	Dysfunction of eye motility (1=yes, 0=no)	Hirshberg not symmetric (1=yes, 0=no)	Nearpoint of convergence break (cm, visit 1)	Nearpoint of convergence recovery (cm, visit 1)	Nearpoint of convergence break (cm, visit 2)	Nearpoint of convergence recovery (cm, visit 2)	Expected value amplitude of accommodation (Hofstätter formula: 18-1/3 age)	Amplitude of accommodation (D, visit 1)	Amplitude of accommodation (D, visit 2)	Accommodative facility binocular (cpm, visit 1)	Accommodative facility binocular (cpm, visit 2)	Accommodative facility monocular (cpm, visit 1)	Accommodative facility monocular (cpm, visit 2)	Vergence facility (cpm, visit 1)	Vergence facility (cpm, visit 2)	MEM (D, visit 1)	MEM (D, visit 2)	Treatment (0 = control group, 2 = corrected with HTS, 8 = corrected with 8 prism base in)	Primary diagnosis (10 = convergence insufficiency)	Reading time total seconds, (visit 1)	Reading time total (seconds, visit 2)	Reading errors by reading total (visit 1)	Reading errors by reading total (visit 2)
524	12	male	-.50	-.50	-.75	-.75	1.50	1.50	1.5	2	2	8	8	low ACA	low ACA	0		0	0	12	14	10	14	14	13	13	7	7	17	16	3	4	0.75	0.75	0	10	68	64	4	4
510	8	female	-.25	-.25	.00	.00	1.20	1.20	1.5	0	0	8	8	low ACA	low ACA	0		0	0	7	9	5	8	15	10	11	5	6	8	10	6	6	1	0.75	0	10	156	153	3	4
1233	13	female	.00	.00	.00	.00	1.20	1.20	1.2	2	0	14	6	normal ACA	low ACA	0	2.5	0	0	2	4	2	1	14	7	9	1	5	1	2	7	9	1	1	0	10	55	54	5	4
913	8	male	.00	.00	.00	.00	1.50	1.50	1.5	0	0	10	10	low ACA	low ACA	0	1.25	0	0	13	15	13	15	15	16	15	9	8	15	14	7	8	0.5	0.75	0	10	85	69	7	5
1153	13	female	.00	.00	.00	.00	1.20	1.20	1.2	0	0	10	8	low ACA	low ACA	0	1.25	0	0	8	14	8	14	14	12	12	13	12	14	14	7	8	0.75	0.5	0	10	81	78	2	1
1064	11	male	.00	.00	.00	.00	1.50	1.50	1.5	1	0	10	10	low ACA	low ACA	0	1.25	0	0	6	10	6	8	14	13	12	12	11	14	14	7	6	1	0.5	0	10	82	79	0	1
394	14	male	.00	.00	-.75	-.75	1.50	1.50	1.5	0	0	4	4	low ACA	low ACA	0		0	0	8	12	8	12	13	11	12	5	7	11	11	2	3	1	0.75	0	10	84	80	3	4
1396	9	male	.00	.00	.00	.00	1.50	1.50	1.5	0	0	8	8	low ACA	low ACA	0	1.25	0	0	6	12	6	12	15	10	11	6	5	11	13	2	3	0.5	0.5	0	10	89	82	5	4
926	11	female	.00	.00	.00	.00	1.50	1.50	1.5	0	0	10	10	low ACA	low ACA	0	1.25	0	0	8	15	6	15	14	11	12	6	5	12	12	2	3	1	1	0	10	97	85	3	2
571	12	female	.00	.00	.00	.00	1.50	1.50	1.5	0	0	8	8	low ACA	low ACA	0		0	0	10	10	10	11	14	10	11	6	5	12	12	5	5	2	1.75	0	10	87	87	5	5
689	9	female	.00	.00	.00	.00	1.20	1.20	1.2	0	0	6	8	low ACA	low ACA	0		0	0	12	15	12	15	15	14	14	1	3	13	13	7	8	0.75	1	0	10	90	87	5	5
1167	10	male	.00	.00	.00	.00	1.20	1.20	1.5	0	0	10	10	low ACA	low ACA	0	1.25	0	0	6	12	6	14	15	15	15	7	10	13	14	8	12	1	1	0	10	92	94	15	13
1082	11	male	.00	.00	.00	.00	1.20	1.20	1.2	10	8	25	22	low ACA	low ACA	0	1.25	0	0	20	25	15	25	14	13	13	6	7	12	13	6	10	0.5	0.5	0	10	98	95	3	2
1138	11	male	.00	.00	.00	.00	1.50	1.50	1.5	0	0	4	6	normal ACA	low ACA	0	1.25	0	0	11	14	11	14	14	13	12	2	4	16	16	1	2	1.5	1.25	0	10	101	97	4	3
615	9	male	.00	.00	.00	.00	1.20	1.20	1.5	0	0	10	10	low ACA	low ACA	0		0	0	6	9	6	9	15	13	13	7	6	15	15	14	14	0.75	1	0	10	102	100	4	3
1025	8	female	.00	.00	.00	.00	1.20	1.20	1.2	0	0	10	8	low ACA	low ACA	0	1.25	0	0	6	11	6	11	15	13	14	6	6	12	13	2	3	0.5	0.5	0	10	116	115	0	0
614	10	female	.00	.00	.00	.00	1.20	1.20	1.2	0	0	8	8	low ACA	low ACA	0		0	0	8	10	8	10	15	12	12	6	7	14	13	11	12	.	.	0	10	125	125	8	5
1408	9	female	.00	.00	.00	.00	1.20	1.20	1.5	0	0	8	8	low ACA	low ACA	0	1.25	0	0	10	12	10	14	15	15	14	5	6	10	11	7	7	0.75	0.5	0	10	136	135	14	10
378	8	female	.00	.00	.00	.00	1.50	1.50	1.5	3	2	8	8	low ACA	low ACA	0		0	0	4	6	4	6	15	16	16	6	6	12	12	7	7	0.5	0.5	0	10	149	147	4	5
1409	7	male	.00	.00	.00	.00	1.20	1.20	1.2	4	0	12	10	low ACA	low ACA	0	1.25	0	0	10	13	10	13	16	14	14	4	6	13	13	2	3	0.75	1	0	10	153	149	2	2
396	7	male	.00	.00	.00	.00	1.50	1.50	1.5	0	0	4	4	low ACA	low ACA	1		0	0	4	6	4	8	16	16	16	1	2	12	12	5	6	1.25	1	0	10	172	168	5	4
589	8	male	.00	.00	.00	.00	1.50	1.50	1.5	8	6	18	16	low ACA	low ACA	0		0	0	8	15	8	15	15	14	14	6	7	10	11	10	11	0.5	0.5	0	10	177	174	2	2
1406	8	male	.00	.00	.00	.00	1.20	1.20	1.2	0	0	14	8	low ACA	low ACA	0	1.25	0	0	12	10	12	11	15	12	13	3	4	11	12	3	4	0.75	0.75	0	10	182	175	12	11
1054	10	male	.00	.00	.00	.00	1.20	1.20	1.5	0	0	14	12	low ACA	low ACA	0	1.25	0	0	11	13	11	13	15	10	10	2	5	7	8	2	4	0.5	0.75	0	10	375	360	6	7
582	7	male	.50	.50	-.75	-.75	1.20	1.20	1.5	0	0	6	4	low ACA	low ACA	0		0	0	12	15	14	15	16	16	15	6	5	12	11	2	3	.	1	0	10	176	172	6	4
1397	8	female	.75	1.25	.00	.00	1.20	1.20	1.5	0	0	8	6	low ACA	low ACA	0	1.25	0	0	3	5	3	5	15	14	14	12	12	16	15	9	7	1	0.75	0	10	175	172	11	9
1400	9	female	1.00	.75	.00	.00	1.20	1.20	1.5	6	0	18	18	low ACA	low ACA	0	2.5	0	0	12	14	12	14	15	11	12	1	3	1	3	1	2	0.75	0.5	0	10	102	99	6	4
516	7	male	1.00	.50	.00	.00	1.00	1.00	1.0	0	0	14	14	low ACA	low ACA	0	1.25	0	0	10	14	10	14	16	14	14	2	3	6	7	2	3	0.75	0.75	0	10	245	248	7	7
650	8	male	1.25	1.00	.00	.00	1.50	1.50	1.5	0	0	8	6	low ACA	low ACA	0	1.25	0	0	8	14	8	14	15	13	13	7	6	13	12	1	3	1.25	0.75	0	10	168	164	7	6
633	9	male	2.50	2.50	.00	.00	1.20	1.20	1.2	0	0	18	16	low ACA	low ACA	0	1.25	0	0	12	14	12	14	15	14	13	9	8	12	13	14	13	1.5	2	0	10	111	107	5	5
917	8	female	2.75	3.25	-.50	-.50	.80	.80	.8	2	0	8	10	normal ACA	low ACA	0		0	0	6	9	6	9	15	13	13	5	8	10	11	4	9	0.5	0.75	0	10	130	126	4	4
598	8	female	5.50	4.50	-1.75	-1.25	1.20	1.20	1.5	0	0	10	10	low ACA	low ACA	0		0	0	4	10	5	10	15	7	13	5	9	9	12	8	14	0.75	0.75	0	10	129	125	4	4
1575	13	male	-2.25	-2.00	-.25	-.25	1.20	1.20	1.5	0	0	8	10	low ACA	low ACA	1	1.25	0	0	24	30	18	26	14	5	9	11	14	14	15	17	16	1	1	2	10	76	68	2	0
1576	9	female	-.50	-.50	.00	.00	1.00	1.00	1.1	0	0	10	10	low ACA	low ACA	0	2.5	0	0	20	25	16	25	15	8	11	3	8	7	12	5	9	0.75	0.75	2	10	97	86	4	2
1516	12	female	.00	.00	-.50	-1.00	1.20	1.20	1.5	0	0	10	8	low ACA	low ACA	0	1.25	0	0	10	15	8	14	14	8	12	5	12	10	14	5	10	0.75	0.75	2	10	81	56	4	3
1559	14	male	.00	.00	.00	.00	1.00	1.00	1.0	0	0	14	12	low ACA	low ACA	0		0	0	18	23	12	17	13	13	13	16	13	16	16	1	12	0.75	0.75	2	10	67	59	2	0
1540	13	male	.00	.00	.00	.00	1.50	1.50	1.5	0	0	6	6	low ACA	low ACA	0	1.25	0	0	12	17	10	16	14	13	13	1	7	13	15	1	6	0.75	.	2	10	70	65	0	0
1510	11	male	.00	.00	.00	.00	1.50	1.50	1.5	0	0	6	6	low ACA	low ACA	0	1.25	0	0	13	16	10	15	14	7	10	5	9	11	13	3	8	1	0.75	2	10	73	65	1	2
1053	11	male	.00	.00	.00	.00	1.50	1.50	1.5	0	.	10	8	low ACA	low ACA	0	1.25	0	0	1	1	3	5	14	12	10	3	0	8	0	1	0	0.75	.	2	10	68	66	3	2
1601	12	male	.00	.00	.00	.00	1.50	1.50	1.5	0	0	10	8	low ACA	low ACA	0	1.25	0	0	15	20	12	18	14	8	12	3	8	11	13	1	6	1.5	1	2	10	80	72	3	2
1554	10	male	.00	.00	.00	.00	1.20	1.20	1.5	2	0	8	6	low ACA	low ACA	0	1.25	0	0	8	14	8	16	15	14	14	6	11	12	13	4	8	1	0.75	2	10	82	74	3	2
1570	11	male	.00	.00	.00	.00	1.50	1.50	1.5	0	0	10	10	low ACA	low ACA	0	1.25	0	0	10	15	8	14	14	12	13	7	11	15	15	5	10	0.75	0.75	2	10	86	75	5	2
405	10	male	.00	.00	.00	.00	1.20	1.20	1.5	0	0	10	8	low ACA	low ACA	0		0	0	2	5	5	8	15	12	13	8	12	10	14	3	7	1	0.75	2	10	80	77	2	1
1602	9	male	.00	.00	.00	.00	1.20	1.20	1.5	0	0	6	8	low ACA	low ACA	0	2.5	0	0	15	19	13	18	15	11	14	7	11	12	14	12	15	0.25	0.5	2	10	95	79	0	0
492	11	female	.00	.00	.00	.00	1.50	1.50	1.5	0	0	10	10	low ACA	low ACA	0		0	0	5	7	2	5	14	13	12	11	12	13	14	6	9	1	0.75	2	10	88	83	1	1
1465	9	male	.00	.00	.00	.00	1.50	1.50	1.5	0	0	8	6	low ACA	low ACA	0	1.25	0	0	8	12	8	13	15	14	14	7	12	20	18	7	13	0.5	0.75	2	10	96	84	4	3
469	10	male	.00	.00	.00	.00	1.50	1.50	1.5	2	2	14	12	low ACA	low ACA	0		0	0	5	5	6	8	15	10	12	7	13	16	16	7	12	0.75	0.75	2	10	88	85	8	5
472	11	female	.00	.00	.00	.00	1.50	1.50	1.5	0	0	10	8	low ACA	low ACA	0		0	0	5	7	5	8	14	9	12	6	12	14	14	2	6	1.25	0.5	2	10	89	85	1	0
523	10	male	.00	.00	.00	.00	1.50	1.50	1.5	0	0	12	10	low ACA	low ACA	0		0	0	1	1	4	7	15	14	15	11	14	14	14	2	6	0.5	0.75	2	10	86	88	4	2
1541	9	male	.00	.00	.00	.00	1.50	1.50	1.5	0	0	10	8	low ACA	low ACA	0	1.25	0	0	15	19	12	18	15	14	14	8	12	18	17	1	8	0.5	0.75	2	10	97	88	4	3
1524	10	male	.00	.00	.00	.00	1.20	1.20	1.2	0	0	14	12	low ACA	low ACA	0	1.25	0	0	12	15	10	16	15	10	13	3	8	5	11	5	12	1.5	1	2	10	107	88	3	2
1523	8	male	.00	.00	.00	.00	1.20	1.20	1.5	0	0	10	8	low ACA	low ACA	0	1.25	0	0	11	14	10	14	15	14	14	1	8	9	12	1	6	1.25	1	2	10	96	91	7	5
1525	7	female	.00	.00	.00	.00	1.10	1.10	1.5	2	2	12	10	low ACA	low ACA	0	1.25	0	0	10	15	8	14	16	14	14	6	12	10	14	6	9	0.5	0.5	2	10	117	91	4	2
1455	8	male	.00	.00	.00	.00	1.10	1.10	1.2	4	2	12	12	low ACA	low ACA	0	1.25	0	0	15	18	12	16	15	8	11	1	6	4	9	1	7	1.75	1	2	10	101	97	5	4
641	8	female	.00	.00	.00	.00	1.20	1.20	1.2	0	0	8	8	low ACA	low ACA	0		0	0	6	8	1	1	15	12	14	6	9	12	13	4	11	1	1	2	10	103	99	2	5
1462	8	male	.00	.00	.00	.00	1.00	1.00	1.0	0	0	10	8	low ACA	low ACA	0	2.5	0	0	10	12	8	12	15	11	12	6	12	11	13	6	9	0.5	0.75	2	10	114	103	4	3
1568	7	male	.00	.00	.00	.00	1.20	1.20	1.5	0	0	10	8	low ACA	low ACA	0	1.25	0	0	13	16	10	15	16	16	15	7	13	15	14	6	12	0.5	0.5	2	10	125	107	6	4
1534	8	female	.00	.00	.00	.00	1.20	1.20	1.5	0	0	12	12	low ACA	low ACA	0	1.25	0	0	8	14	6	14	15	14	14	2	8	9	12	2	9	1	0.75	2	10	122	112	5	4
1596	8	male	.00	.00	.00	.00	1.20	1.20	1.5	2	0	12	12	low ACA	low ACA	0	1.25	0	0	8	14	9	14	15	14	14	5	9	11	13	12	16	0.75	0.75	2	10	129	116	5	3
1464	7	female	.00	.00	.00	.00	1.20	1.20	1.5	0	0	8	8	low ACA	low ACA	0	1.25	0	0	10	14	8	12	16	14	14	2	7	14	14	14	14	0.75	0.75	2	10	136	128	14	5
1460	7	male	.00	.00	.00	.00	.90	.90	1.0	0	0	10	10	low ACA	low ACA	0	2.5	0	0	12	16	12	16	16	8	8	3	8	7	12	1	6	1.5	1.5	2	10	138	129	6	4
1599	8	male	.00	.00	.00	.00	1.50	1.50	1.5	0	0	8	8	low ACA	low ACA	0	1.25	0	0	12	15	10	14	15	11	13	8	12	17	16	8	14	0.75	0.75	2	10	139	129	12	7
1476	7	male	.00	.00	.00	.00	1.20	1.20	1.5	0	0	8	8	low ACA	low ACA	0	1.25	0	0	10	14	8	12	16	16	15	15	14	15	15	3	9	0.75	0.75	2	10	146	132	10	7
1509	7	female	.00	.00	.00	.00	1.20	1.20	1.5	0	0	8	6	low ACA	low ACA	0	1.25	0	0	8	12	7	12	16	14	14	1	8	12	12	14	13	0.5	0.5	2	10	144	135	3	3
1447	9	male	.00	.00	.00	.00	1.50	1.50	1.5	0	0	8	8	low ACA	low ACA	0	1.25	0	0	12	16	10	15	15	16	16	4	8	14	14	7	11	1.25	1	2	10	222	139	9	4
402	7	male	.00	.00	.00	.00	1.20	1.20	1.5	0	0	14	12	low ACA	low ACA	.		0	0	7	13	8	12	16	15	15	5	9	12	0	2	15	1	0.75	2	10	160	152	6	3
1590	8	male	.00	.00	.00	.00	1.20	1.20	1.2	0	0	8	10	low ACA	low ACA	0	1.25	0	0	14	16	12	16	15	14	14	13	12	14	15	1	8	0.5	0.5	2	10	273	212	13	9
663	7	male	.00	.00	.00	.00	1.20	1.20	1.2	0	0	8	8	low ACA	low ACA	0		0	0	6	10	7	11	16	12	14	4	7	8	9	4	9	0.75	0.75	2	10	310	239	4	6
354	9	female	.25	.25	.00	.00	1.50	1.50	1.5	4	.	10	8	low ACA	low ACA	1		0	0	4	9	5	10	15	10	8	6	0	14	0	14	0	.	.	2	10	104	100	3	3
1551	12	male	.50	.50	.00	.00	1.20	1.20	1.5	0	0	8	8	low ACA	low ACA	0	1.25	0	0	12	15	10	14	14	8	10	6	12	12	14	7	12	1	0.75	2	10	80	70	7	3
473	9	female	.50	.75	.00	.00	1.50	1.50	1.5	0	0	12	12	low ACA	low ACA	0		0	0	11	13	8	13	15	11	12	7	9	8	12	11	13	0.75	0.75	2	10	99	95	5	4
114	9	female	.50	.50	.00	.00	1.50	1.50	1.5	0	0	6	6	low ACA	low ACA	1		0	0	6	12	7	11	15	12	13	8	12	14	14	5	7	0.75	1	2	10	100	96	2	1
608	8	female	.50	.50	.00	.00	1.20	1.20	1.2	0	0	8	6	low ACA	low ACA	0		0	0	5	7	8	6	15	9	12	6	5	8	12	8	9	1	1	2	10	127	127	4	3
1609	11	female	.75	.75	-1.00	-1.00	1.20	1.20	1.5	0	0	10	8	low ACA	low ACA	0	1.25	0	0	8	15	8	16	14	13	14	9	14	7	14	17	16	0.75	0.75	2	10	71	62	3	2
789	10	female	.75	.75	.00	.00	1.20	1.20	1.5	0	0	6	6	low ACA	low ACA	0	1.25	0	0	6	10	6	8	15	11	12	1	6	9	12	1	6	0.5	0.5	2	10	84	81	3	1
360	10	male	.75	.75	.00	.00	1.10	1.10	1.1	2	2	12	12	low ACA	low ACA	1	5	0	0	6	8	1	6	15	17	16	14	14	14	14	8	15	0.5	0.5	2	10	88	84	4	1
840	10	male	.75	.50	-.50	-.50	1.50	1.50	1.5	1	0	8	8	low ACA	low ACA	0	1.25	0	0	12	17	12	18	15	11	12	8	12	13	14	4	9	0.5	0.5	2	10	90	88	4	1
1508	11	female	1.00	.75	.00	.00	1.50	1.50	1.5	0	0	12	10	low ACA	low ACA	0	1.25	0	0	8	11	8	12	14	12	13	6	14	13	14	15	15	1.25	1	2	10	59	56	1	2
584	8	female	1.00	1.00	.00	.00	1.50	1.50	1.5	0	0	12	12	low ACA	low ACA	0		0	0	8	12	8	13	15	10	12	1	8	13	14	2	10	1	1.25	2	10	146	136	3	3
238	8	male	1.00	1.00	.00	.00	1.50	1.50	1.5	0	0	14	12	low ACA	low ACA	0		0	0	3	9	3	9	15	15	15	11	10	12	13	4	6	0.5	0.5	2	10	183	165	7	3
255	8	female	1.25	.75	.00	.00	1.10	1.10	1.1	8	6	30	30	low ACA	low ACA	0		0	0	6	14	6	14	15	12	14	1	3	6	7	1	3	1.25	0.75	2	10	171	161	3	2
494	9	female	1.50	1.00	.00	.00	1.50	1.50	1.5	0	0	10	8	low ACA	low ACA	0		0	0	8	13	8	13	15	13	14	14	13	14	14	13	14	0.75	0.5	2	10	131	127	5	2
1569	9	female	1.75	1.50	-1.00	-1.00	1.20	1.20	1.2	4	2	20	18	low ACA	low ACA	0	1.25	0	0	8	12	10	12	15	11	13	1	6	15	14	6	13	0.5	0.75	2	10	99	80	8	5
907	12	male	-2.00	-1.75	.00	-.50	1.50	1.50	1.5	6	4	18	16	low ACA	low ACA	0		0	0	13	16	12	16	14	11	13	1	5	6	11	7	12	1	1	8	10	51	33	3	0
906	11	male	-1.50	-1.50	-.50	-.50	1.20	1.20	1.2	0	0	8	10	low ACA	low ACA	0	1.25	0	0	13	16	12	13	14	6	10	1	6	1	9	1	6	1	0.75	8	10	114	89	5	4
344	9	male	-.25	-.25	-.25	.00	1.20	1.20	1.2	8	6	30	25	low ACA	low ACA	0		0	0	8	14	8	14	15	13	14	1	8	9	10	2	8	1.5	1.25	8	10	114	103	2	2
638	11	male	.00	.00	.00	.00	1.20	1.20	1.2	0	0	20	18	low ACA	low ACA	0		0	0	8	17	8	16	14	8	12	13	12	13	14	1	7	1.25	1	8	10	43	32	2	0
908	11	male	.00	.00	.00	.00	1.20	1.20	1.5	0	0	14	14	low ACA	low ACA	0	1.25	0	0	10	14	9	14	14	9	12	8	10	12	13	9	12	0.5	0.75	8	10	50	32	4	0
1220	13	male	.00	.00	.00	.00	1.50	1.50	1.5	0	0	10	8	low ACA	low ACA	0	1.25	0	0	12	16	9	16	14	10	11	8	8	13	13	7	8	0.75	0.75	8	10	63	37	2	0
692	11	female	.00	.00	.00	.00	1.20	1.20	1.2	0	0	10	8	low ACA	low ACA	0	1.25	0	0	6	8	6	8	14	11	12	5	10	14	14	1	6	0.75	1	8	10	49	41	0	0
1213	12	male	.00	.00	.00	.00	1.50	1.50	1.5	2	4	18	20	low ACA	low ACA	0	1.25	0	0	8	12	6	11	14	13	13	8	15	17	17	19	19	1	0.75	8	10	54	41	6	3
429	9	male	.00	.00	.00	.00	1.50	1.50	1.5	0	0	6	4	low ACA	low ACA	0		0	0	8	10	6	10	15	14	14	5	0	15	0	7	0	1.75	0.75	8	10	55	44	2	0
884	11	male	.00	.00	.00	.00	1.20	1.20	1.5	0	0	6	8	low ACA	low ACA	0	1.25	0	0	11	17	10	17	14	7	10	5	9	11	12	7	12	0.25	0.5	8	10	63	49	3	1
1102	12	male	.00	.00	.00	.00	1.50	1.50	1.5	2	2	12	10	low ACA	low ACA	0	1.25	0	0	4	7	6	9	14	14	14	8	11	15	15	11	14	1	0.75	8	10	65	51	1	0
1022	8	male	.00	.00	.00	.00	1.00	1.00	1.0	0	0	8	8	low ACA	low ACA	0		0	0	8	12	8	12	15	10	11	4	5	2	5	2	4	1.5	1.25	8	10	120	56	5	1
809	10	female	.00	.00	.00	.00	1.20	1.20	1.5	0	0	12	10	low ACA	low ACA	0	1.25	0	0	14	16	12	16	15	12	13	12	14	14	14	16	16	0.25	0.5	8	10	83	58	2	1
1174	11	male	.00	.00	.00	.00	1.20	1.20	1.2	2	2	10	12	low ACA	low ACA	0	2.5	0	0	10	14	11	14	14	12	13	6	9	12	12	5	10	0.25	0.5	8	10	75	60	10	4
868	8	male	.00	.00	.00	.00	1.00	1.00	1.0	0	0	10	10	low ACA	low ACA	0	1.25	0	0	28	30	25	30	15	11	13	7	10	14	14	1	5	0.5	0.5	8	10	79	61	9	4
1076	10	male	.00	.00	.00	.00	1.20	1.20	1.5	0	0	6	6	low ACA	low ACA	0	1.25	0	0	6	10	6	10	15	14	14	7	8	14	14	2	8	0.5	0.75	8	10	71	62	3	2
963	8	female	.00	.00	.00	.00	1.20	1.20	1.2	2	2	14	12	low ACA	low ACA	0	1.25	0	0	12	15	12	15	15	14	14	8	12	16	16	11	15	0.5	0.75	8	10	87	64	5	0
704	10	male	.00	.00	.00	.00	1.50	1.50	1.5	0	0	10	10	low ACA	low ACA	0	1.25	0	0	10	15	8	15	15	14	14	4	7	13	14	1	7	0.5	0.5	8	10	82	69	4	1
952	9	female	.00	.00	.00	.00	1.00	1.00	1.2	0	0	10	8	normal ACA	low ACA	0	1.25	0	0	6	8	6	8	15	14	14	2	6	12	12	6	8	0.75	0.75	8	10	82	70	1	1
1095	10	male	.00	.00	.00	.00	1.50	1.50	1.5	0	0	10	10	low ACA	low ACA	1	1.25	0	0	5	9	6	9	15	9	12	5	8	9	12	8	12	1.25	0.75	8	10	84	70	2	0
1144	14	male	.00	.00	.00	.00	1.20	1.20	1.5	4	2	18	14	low ACA	low ACA	0	1.25	0	0	3	6	4	6	13	11	12	1	6	13	14	1	5	0.5	0.5	8	10	102	76	5	1
1218	10	female	.00	.00	.00	.00	1.20	1.20	1.2	0	0	10	10	low ACA	low ACA	0	1.25	0	0	6	9	1	9	15	13	13	7	12	11	13	1	5	0.75	0.5	8	10	93	80	2	2
1136	9	female	.00	.00	.00	.00	1.20	1.20	1.5	0	0	10	8	low ACA	low ACA	0	1.25	0	0	8	12	7	12	15	11	13	12	12	14	14	11	12	0.5	0.75	8	10	103	83	9	3
806	9	female	.00	.00	.00	.00	1.00	1.00	1.2	0	0	8	8	low ACA	low ACA	0	1.25	0	0	8	13	1	13	15	7	10	7	11	7	11	5	12	1.25	1	8	10	110	89	1	0
1104	8	female	.00	.00	.00	.00	1.20	1.20	1.5	0	0	12	10	low ACA	low ACA	0	1.25	0	0	3	5	2	6	15	14	14	8	12	13	12	1	9	0.25	0.5	8	10	112	100	3	0
854	8	male	.00	.00	.00	.00	1.20	1.20	1.2	0	0	4	4	low ACA	low ACA	0	1.25	0	0	3	5	4	5	15	11	14	7	12	14	14	1	7	1	0.75	8	10	124	104	4	1
845	9	male	.00	.00	.00	.00	1.20	1.20	1.5	0	0	16	14	low ACA	low ACA	0	1.25	0	0	1	1	1	1	15	12	13	8	14	16	15	1	6	1	0.75	8	10	127	104	8	4
979	8	male	.00	.00	.00	.00	1.10	1.10	1.2	6	6	20	20	low ACA	low ACA	0	1.25	0	0	7	12	8	12	15	13	14	4	8	14	13	1	6	0.5	0.5	8	10	132	114	2	1
733	9	male	.00	.00	.00	.00	1.20	1.20	1.2	0	0	14	12	low ACA	low ACA	0		0	0	6	10	6	10	15	12	14	1	7	12	14	1	8	1	0.75	8	10	133	121	3	0
1046	7	male	.00	.00	.00	.00	1.00	1.00	1.1	10	8	16	16	low ACA	low ACA	0	1.25	0	0	5	5	3	5	16	14	14	5	9	12	14	3	5	0.75	0.75	8	10	151	133	3	0
810	8	female	.00	.00	.00	.00	1.10	1.10	1.1	0	0	6	8	low ACA	low ACA	0	1.25	0	0	5	7	7	10	15	9	14	4	7	8	10	5	7	0.5	0.75	8	10	164	133	21	7
807	8	female	.00	.00	.00	.00	1.20	1.20	1.5	0	0	12	10	low ACA	low ACA	0	1.25	0	0	13	18	10	17	15	11	13	7	12	12	13	8	14	0.5	0.5	8	10	176	149	7	3
617	8	male	.00	.00	.00	.00	.90	.90	1.0	0	0	15	12	low ACA	low ACA	0		0	0	5	8	5	7	15	15	15	1	5	7	10	5	7	1	0.75	8	10	181	156	5	3
1154	8	male	.00	.00	.00	.00	1.20	1.20	1.2	0	0	10	10	low ACA	low ACA	0	1.25	0	0	2	4	2	4	15	13	14	1	7	6	11	2	6	1	0.75	8	10	207	167	16	7
1201	11	male	.25	.00	-1.25	-.50	1.00	1.00	1.2	0	0	8	8	low ACA	low ACA	0	1.25	0	0	8	14	8	15	14	13	13	2	6	8	12	1	7	0.25	0.5	8	10	107	90	5	2
967	10	female	.75	.50	.00	.00	1.20	1.20	1.5	2	0	10	10	low ACA	low ACA	0	1.25	0	0	1	1	1	1	15	10	12	7	10	12	15	10	15	0.75	0.75	8	10	82	60	5	2
786	8	female	.75	.75	.00	.00	1.20	1.20	1.2	0	0	6	8	low ACA	low ACA	0	5	0	0	5	8	5	13	15	12	14	8	12	14	14	5	9	0.75	0.75	8	10	131	108	5	3
763	9	male	.75	.25	.00	.00	1.20	1.20	1.2	0	0	9	8	normal ACA	low ACA	0	1.25	0	0	1	1	1	1	15	14	14	4	6	8	10	5	8	0.5	0.75	8	10	160	132	3	3
831	11	female	1.00	1.50	-.50	-1.00	1.50	1.50	1.5	0	0	10	8	low ACA	low ACA	0	1.25	0	0	11	14	14	18	14	7	10	8	10	17	16	12	13	1.5	1.25	8	10	59	50	2	1
870	10	female	1.00	1.00	.00	.00	1.10	1.10	1.2	2	2	8	10	low ACA	low ACA	0	1.25	0	0	20	25	16	20	15	8	11	5	8	12	14	2	7	0.25	0.5	8	10	72	59	2	1
773	11	male	1.00	.75	.00	-.50	1.20	1.20	1.2	0	0	8	8	low ACA	low ACA	0		0	0	12	16	13	15	14	7	10	2	8	6	12	1	9	1	0.75	8	10	82	68	1	0
1068	9	male	1.00	1.00	.00	.00	1.20	1.20	1.2	0	0	4	6	low ACA	low ACA	0	1.25	0	0	5	7	6	8	15	14	14	8	11	13	14	2	7	0.75	1	8	10	92	76	8	4
1040	12	male	1.00	.75	.00	.00	1.50	1.50	1.5	0	0	10	10	low ACA	low ACA	0	1.25	0	0	5	7	5	6	14	9	12	7	13	13	15	12	14	0.5	0.5	8	10	102	83	7	4
1240	8	male	1.00	1.00	-.50	-.50	1.20	1.20	1.5	0	0	10	10	low ACA	low ACA	0	1.25	0	0	6	5	6	8	15	13	14	3	6	15	14	1	7	0.75	0.75	8	10	128	101	11	4
1194	7	female	1.00	1.00	.00	.00	1.50	1.50	1.5	0	0	10	8	low ACA	low ACA	0	1.25	0	0	8	5	6	8	16	10	12	5	6	6	6	4	4	1	1	8	10	236	165	7	3
542	11	female	1.25	1.00	.00	.00	1.50	1.50	1.5	0	0	6	6	low ACA	low ACA	0		0	0	7	9	8	8	14	13	14	6	10	14	14	3	12	0.75	0.75	8	10	75	73	1	2
832	9	female	1.50	1.25	.00	.00	1.20	1.20	1.2	0	0	8	8	low ACA	low ACA	0	1.25	0	0	18	23	15	22	15	11	13	5	7	12	13	5	9	0.5	0.5	8	10	79	69	5	4
827	9	male	1.50	2.00	-3.50	-4.50	1.00	1.00	1.0	0	0	10	8	low ACA	low ACA	0		0	0	12	17	11	16	15	14	14	5	8	10	11	5	10	1.25	0.75	8	10	191	144	13	4
865	8	female	1.50	1.50	.00	.00	1.00	1.00	1.1	0	0	12	12	low ACA	low ACA	0	1.25	0	0	6	8	6	11	15	16	16	3	6	10	12	9	13	0.5	0.5	8	10	222	172	4	2
787	7	female	3.00	2.50	-.75	-.75	1.00	1.00	1.1	1	1	12	12	low ACA	low ACA	0		0	0	15	18	14	18	16	8	11	7	9	14	15	1	5	0.75	0.75	8	10	217	173	10	7
801	9	female	5.25	5.00	-1.75	-1.50	1.10	1.10	1.1	0	0	15	14	low ACA	low ACA	0	1.25	0	0	9	14	8	12	15	16	15	6	10	15	15	5	10	1.5	1	8	10	99	83	2	6

## Sheet: Table2
Name of the variable	Meaning of the variable
case_num	Case number of key number
age	Age of the subject
gender	Gender of the subject
ref_s_r	Refractive error OD sph
ref_s_l	Refractive error OS sph
ref_c_r	Refractive error OD cyl
ref_c_l	Refractive error OS cyl
va_d_r	Visual acuity distance OD
va_d_l	Visual acuity distance OS
va_d_bin	Visual acuity distance OU
cover_d	Cover test distance (prismen, visit 1)
kkco_d	Cover test distance (prismen, visit 2)
cover_n	Cover test near (prismen, visit 1)
kkco_n	Cover test near (prismen, visit 2)
aca	AC/A (visit 1)
kk_aca	AC/A (visit 2)
colorv	Color visual diseases (1=yes, 0=no)
contrast	Contrast test LEA symbol (%black/white)
motility	Dysfunction of eye motility (1=yes, 0=no)
hirshber	Hirshberg not symmetric (1=yes, 0=no)
npc_brea	Nearpoint of convergence break (cm, visit 1)
npc_reco	Nearpoint of convergence recovery (cm, visit 1)
npc_br_c	Nearpoint of convergence break (cm, visit 2)
npc_re_c	Nearpoint of convergence recovery (cm, visit 2)
exp_acc	Expected value amplitude of accommodation (Hofstätter formula: 18-1/3 age)
acc_ampl	Amplitude of accommodation (D, visit 1)
kk_acc	Amplitude of accommodation (D, visit 2)
acc_fa_b	Accommodative facility binocular (cpm, visit 1)
kkaccfab	Accommodative facility binocular (cpm, visit 2)
acc_fa_m	Accommodative facility monocular (cpm, visit 1)
kkaccfam	Accommodative facility monocular (cpm, visit 2)
verg_fac	Vergenz facility (cpm, visit 1)
kkverfac	Vergenz facility (cpm, visit 2)
mem	MEM (D, visit 1)
kk_mem	MEM (D, visit 2)
treatmen	Treatment (0 = control group, 2 = corrected with HTS, 8 = corrected with 8 prism base in)
diagnosi	Primary diagnosis (10 = convergence insufficiency)
time_tot	Reading time total seconds, (visit 1)
kk_t_tot	Reading time total (seconds, visit 2)
fail_tot	Reading errors by reading total (visit 1)
kk_f_tot	Reading errors by reading total (visit 2)
r_tot	Ranking total (%, visit 1)
kk_r_tot	Ranking total (%, visit 2)
read_dif	Does you child have a reading or learning problem in school? (0=no, 1=yes)
headache	Has you child reported that he/she has had a headache in the last six months? (0=no, 1=yes)
blur_d_n	Does it take a long time before you see clearly when you look from the blackboard to the school book? (0=no, 1=yes)
blur_n_d	Does it take a long time before you see clearly when you look from the school book to the blackboard? (0=no, 1=yes)
eyeburn	Has you child reported that he/she has had eyeburn or red eyes in the last six months? (0=no, 1=yes)
tirednes	Have you or the teacher noticed that your child is very tired (more than other children) after near work (e.g. reading or writing) (0=no, 1=yes).
motivati	Reduced motivation for reading (0=no, 1=yes)
strain_d	Do you have a strained feeling when you look at the blackboard? (0=no, 1=yes)
strain_n	Do you have a strained feeling when you read your school books? (0=no, 1=yes)
blur_n	Do you get blurred vision when you read school books? (0=no, 1=yes)
blur_d	Do you ever get blurred vision when you look at the blackboard in school? (0=no, 1=yes)
double	Have you ever noticed double vision when you look at the blackboard or when you read your school books? (0=no, 1=yes)
lightsen	Have you noticed that your child is very light sensitive, more than other children? (0=no, 1=yes)
ophthalm	Has your child visited the Ophthalmologist within the last six months? (0=no, 1=yes)
diseases	If yes: Was you child diagnosed with any ocular disease? (0=no, 1=yes)
